# Supplementary material for: Cancer cell-mitochondria hybrid membrane coated Gboxin loaded nanomedicines for glioblastoma treatment
Source: Nat Commun. 2023 Jul 28;14:4557. doi: 10.1038/s41467-023-40280-3 (PMC10382535; doi:10.1038/s41467-023-40280-3)
Supplement: Supplementary file 4 — Source Data [file 41467_2023_40280_MOESM4_ESM.xlsx]

## Sheet: figure 1d
Figure 1d

## Sheet: figure 1f
Figure 1f		Intensity Distribution Data (%)
	Size classes (nm)	NPs@G	HM-NPs@G
	0.964916	0	0
	1.11745	0	0
	1.29409	0	0
	1.49866	0	0
	1.73557	0	0
	2.00993	0	0
	2.32766	0	0
	2.69561	0	0
	3.12173	0	0
	3.61521	0	0
	4.1867	0	0
	4.84853	0	0
	5.61499	0	0
	6.5026	0	0
	7.53052	0	0
	8.72094	0	0
	10.0995	0	0
	11.6961	0	0
	13.545	0	0
	15.6862	0	0
	18.1658	0	0
	21.0374	0.320779	0
	24.363	1.14859	0.082903
	28.2143	2.48201	0.429311
	32.6744	4.18112	1.09904
	37.8396	6.02549	2.09684
	43.8212	7.77075	3.37303
	50.7484	9.19554	4.83134
	58.7707	10.1345	6.34178
	68.0611	10.4959	7.75664
	78.8202	10.2656	8.9282
	91.28	9.49951	9.72686
	105.71	8.30896	10.0577
	122.42	6.84127	9.87363
	141.772	5.25936	9.1837
	164.183	3.7219	8.05448
	190.137	2.36567	6.60469
	220.194	1.29103	4.99252
	255.002	0.550623	3.39653
	295.312	0.141451	1.99132
	341.995	0	0.919299
	396.058	0	0.260233
	458.666	0	0
	531.172	0	0
	615.139	0	0
	712.379	0	0
	824.992	0	0
	955.406	0	0
	1106.43	0	0
	1281.34	0	0
	1483.89	0	0
	1718.47	0	0
	1990.12	0	0
	2304.72	0	0
	2669.04	0	0
	3090.96	0	0
	3579.58	0	0
	4145.44	0	0
	4800.75	0	0
	5559.64	0	0
	6438.51	0	0
	7456.3	0	0
	8634.99	0	0

## Sheet: figure 1g
Figure 1g		Intensity Distribution Data (%)
	Zata	NPs@G	HM-NPs@G
	-149.04	0	0
	-145.725	0	0
	-142.409	0	0
	-139.093	0	0
	-135.778	0	0
	-132.462	0	0
	-129.146	0	0
	-125.831	0	0
	-122.515	0	0
	-119.2	0	0
	-115.884	0	0
	-112.568	0	0
	-109.253	0	0
	-105.937	0	0
	-102.621	0	0
	-99.3058	0	0
	-95.9902	0	0
	-92.6746	0	0
	-89.359	0	0
	-86.0434	0	0
	-82.7277	0	0
	-79.4121	0	0
	-76.0965	0	0
	-72.7809	0	0
	-69.4652	0	0
	-66.1496	0	0
	-62.834	0	0
	-59.5184	0	0
	-56.2028	0	0
	-52.8871	0	0
	-49.5715	0	0
	-46.2559	0	1093.18
	-42.9403	0	4703.23
	-39.6246	0	10471.1
	-36.309	0	19052.5
	-32.9934	0	29506.2
	-29.6778	0	58760.1
	-26.3621	3018.17	112566
	-23.0465	21914.2	135191
	-19.7309	71377.6	99979.7
	-16.4153	123233	58955.7
	-13.0997	134055	40967.5
	-9.78404	105590	28020.7
	-6.46841	52927.8	20549.5
	-3.15281	14723.2	17078.1
	0.162826	3073.03	8879.2
	3.47846	0	2411.57
	6.79406	0	0
	10.1097	0	0
	13.4253	0	0
	16.7409	0	0
	20.0566	0	0
	23.3722	0	0
	26.6878	0	0
	30.0034	0	0
	33.3191	0	0
	36.6347	0	0
	39.9503	0	0
	43.2659	0	0
	46.5815	0	0
	49.8972	0	0
	53.2128	0	0
	56.5284	0	0
	59.844	0	0
	63.1596	0	0
	66.4753	0	0
	69.7909	0	0
	73.1065	0	0
	76.4221	0	0
	79.7378	0	0
	83.0534	0	0
	86.369	0	0
	89.6846	0	0
	93.0002	0	0
	96.3159	0	0
	99.6315	0	0
	102.947	0	0
	106.263	0	0
	109.578	0	0
	112.894	0	0
	116.21	0	0
	119.525	0	0
	122.841	0	0
	126.156	0	0
	129.472	0	0
	132.788	0	0
	136.103	0	0
	139.419	0	0
	142.735	0	0
	146.05	0	0

## Sheet: figure 1h
Figure 1h
		Gboxin release (%)
	Time (h)	PB				PB (0.1 mM H2O2)				PB (1 mM H2O2)
	0.5	3.47174	3.59568	0.845671		5.58706	5.97597	7.14255		4.25168	3.00008	3.34868
	1	5.05885	3.0676	8.77434		15.4	14.4489	15.0744		27.0714	22.4735	13.8503
	2	6.23068	8.70198	11.3927		17.9155	18.812	17.5202		30.4941	20.9289	18.1725
	4	7.37706	7.40486	7.39096		22.2317	24.0983	21.4377		40.1817	29.1102	34.1801
	6	8.32779	11.4259	15.5317		25.1097	26.5823	24.6474		51.9399	39.5053	35.6652
	8	8.53549	12.8918	17.1557		27.7458	30.0047	28.6396		59.0456	50.0039	38.4082
	10	8.69461	9.80749	12.9833		32.61	34.4954	31.7815		66.3915	52.8484	52.6641
	12	13.199	14.072	17.7718		35.493	38.1345	36.6853		75.6214	62.0345	50.5794
	24	10.5321	15.2583	20.6752		51.0072	54.2323	45.5146		91.5812	81.63	86

## Sheet: figure 1i
Figure 1i
	H2O2 concentration (mM)	0			0.1			1
	size (nm)	69.74	73.34	73.69	557.5	505.2	354.7	1614	1224	1116
	PDI	0.133	0.142	0.132	0.556	0.629	0.615	0.896	1	1
	Type	Sample Name	T	Z-Ave	PdI	Pk 1 Mean Int	Pk 2 Mean Int	Pk 3 Mean Int	Pk 1 Area Int	Pk 2 Area Int	Pk 3 Area Int	Aggregation Index	Scattering Angle	Number Mean
	Size	A 1	25	69.74	0.133	81.86	4785	0	98.7	1.3	0		173	40.09
	Size	A 2	25	73.34	0.142	87.53	3753	0	96.7	3.3	0		173	38.29
	Size	A 3	25	73.69	0.132	86.81	4628	0	98.8	1.2	0		173	41.69
	Size	B 1	25	557.5	0.556	564.6	111.9	0	50.3	49.7	0		173	99.66
	Size	B 2	25	505.2	0.629	152.9	2090	0	61.5	38.5	0		173	135.3
	Size	B 3	25	354.7	0.615	159.7	964.2	5475	73	19.6	5.3		173	51.73
	Size	C 1	25	1614	0.896	3801	169.1	0	85	15	0		173	147.3
	Size	C 2	25	1224	1	4173	190.6	0	83.3	16.7	0		173	180.5
	Size	C 3	25	1116	1	3415	193.6	0	84	16	0		173	176

## Sheet: figure 2c
Figure 2c
		HM-NPs				CM-NPs						MM-NPs					NPs
	Distance::Distance!!R	Channel_1::Ch3-T1!!R	Channel_2::Ch2 GaAsP-T2!!R		Distance::Distance!!R	Channel_1::Ch3-T1!!R	Channel_2::Ch2 GaAsP-T2!!R				Distance::Distance!!R	Channel_1::Ch3-T1!!R	Channel_2::Ch2 GaAsP-T2!!R			Distance::Distance!!R	Channel_1::Ch3-T1!!R	Channel_2::Ch2 GaAsP-T2!!R
	nm				nm						nm					nm
	0	9	0		0	9	0				0	2	0			0	4	0
	154.285	8	0		154.285	8	0				155.045	1	0			170.256	2	0
	308.57	5	0		308.57	5	0				310.09	1	0			340.511	1	0
	462.855	3	0		462.855	3	0				465.135	2	0			510.767	2	0
	617.141	5	0		617.141	5	0				620.18	2	0			681.022	4	0
	771.426	4	0		771.426	4	0				775.225	1	0			851.278	2	0
	925.711	4	0		925.711	4	0				930.27	1	0			1021.53	2	0
	1080	3	0		1080	3	0				1085.31	3	0			1191.79	2	0
	1234.28	5	0		1234.28	5	0				1240.36	2	0			1362.04	4	0
	1388.57	5	0		1388.57	5	0				1395.4	1	0			1532.3	4	0
	1542.85	6	0		1542.85	6	0				1550.45	2	0			1702.56	2	0
	1697.14	8	0		1697.14	8	0				1705.49	2	0			1872.81	2	0
	1851.42	6	0		1851.42	6	0				1860.54	1	0			2043.07	2	0
	2005.71	5	0		2005.71	5	0				2015.58	4	0			2213.32	2	0
	2159.99	4	0		2159.99	4	0				2170.63	2	0			2383.58	2	0
	2314.28	7	0		2314.28	7	0				2325.67	1	0			2553.83	0	0
	2468.56	5	0		2468.56	5	0				2480.72	2	0			2724.09	3	0
	2622.85	8	0		2622.85	8	0				2635.76	1	0			2894.34	3	0
	2777.13	5	0		2777.13	5	0				2790.81	4	0			3064.6	3	0
	2931.42	4	0		2931.42	4	0				2945.85	3	0			3234.86	1	0
	3085.7	4	0		3085.7	4	0				3100.9	1	0			3405.11	4	0
	3239.99	5	0		3239.99	5	0				3255.94	1	0			3575.37	3	0
	3394.27	7	0		3394.27	7	0				3410.99	6	0			3745.62	5	0
	3548.56	3	0		3548.56	3	0				3566.03	9	0			3915.88	4	0
	3702.84	9	0		3702.84	9	0				3721.08	12	0			4086.13	3	0
	3857.13	4	0		3857.13	4	0				3876.12	12	0			4256.39	3	0
	4011.41	5	0		4011.41	5	0				4031.17	14	0			4426.64	3	0
	4165.7	6	0		4165.7	6	0				4186.21	19	0			4596.9	2	0
	4319.98	5	0		4319.98	5	0				4341.26	23	0			4767.16	3	0
	4474.27	4	0		4474.27	4	0				4496.3	15	0			4937.41	2	0
	4628.55	6	0		4628.55	6	0				4651.35	12	0			5107.67	7	0
	4782.84	4	0		4782.84	4	0				4806.39	16	0			5277.92	4	0
	4937.12	5	0		4937.12	5	0				4961.44	13	0			5448.18	2	0
	5091.41	4	0		5091.41	4	0				5116.48	11	0			5618.43	6	0
	5245.69	6	0		5245.69	6	0				5271.53	8	0			5788.69	2	0
	5399.98	5	0		5399.98	5	0				5426.57	8	0			5958.94	2	0
	5554.26	8	0		5554.26	8	0				5581.62	5	0			6129.2	2	0
	5708.55	5	0		5708.55	5	0				5736.66	4	0			6299.46	3	0
	5862.84	5	0		5862.84	5	0				5891.71	3	0			6469.71	1	0
	6017.12	4	0		6017.12	4	0				6046.75	2	0			6639.97	1	0
	6171.41	7	0		6171.41	7	0				6201.8	3	0			6810.22	1	0
	6325.69	5	0		6325.69	5	0				6356.84	2	0			6980.48	2	0
	6479.98	4	0		6479.98	4	0				6511.89	1	0			7150.73	1	0
	6634.26	3	0		6634.26	3	0				6666.93	5	0			7320.99	4	0
	6788.55	6	0		6788.55	6	0				6821.98	5	0			7491.24	2	0
	6942.83	5	0		6942.83	5	0				6977.02	2	0			7661.5	7	0
	7097.12	9	0		7097.12	9	0				7132.07	2	0			7831.75	4	0
	7251.4	10	0		7251.4	10	0				7287.11	3	0			8002.01	5	0
	7405.69	9	0		7405.69	9	0				7442.16	2	0			8172.27	3	0
	7559.97	6	0		7559.97	6	0				7597.2	1	0			8342.52	3	0
	7714.26	5	0		7714.26	5	0				7752.25	4	0			8512.78	4	0
	7868.54	3	0		7868.54	3	0				7907.29	0	0			8683.03	4	0
	8022.83	6	4		8022.83	6	4				8062.34	5	0			8853.29	2	0
	8177.11	4	0		8177.11	4	0				8217.38	2	0			9023.54	4	0
	8331.4	3	0		8331.4	3	0				8372.43	0	0			9193.8	2	0
	8485.68	6	0		8485.68	6	0				8527.47	2	0			9364.05	1	0
	8639.97	5	0		8639.97	5	0				8682.52	3	0			9534.31	1	0
	8794.25	3	0		8794.25	3	0				8837.56	4	0			9704.57	2	0
	8948.54	7	0		8948.54	7	0				8992.61	5	0			9874.82	5	0
	9102.82	5	0		9102.82	5	0				9147.65	1	0			10045.1	4	0
	9257.11	2	0		9257.11	2	0				9302.7	5	0			10215.3	3	0
	9411.39	6	0		9411.39	6	0				9457.74	3	0			10385.6	3	0
	9565.68	7	0		9565.68	7	0				9612.79	6	0			10555.8	3	0
	9719.96	5	0		9719.96	5	0				9767.83	5	0			10726.1	3	0
	9874.25	10	0		9874.25	10	0				9922.88	4	0			10896.4	4	0
	10028.5	3	0		10028.5	3	0				10077.9	7	0			11066.6	4	0
	10182.8	5	0		10182.8	5	0				10233	5	0			11236.9	4	0
	10337.1	8	0		10337.1	8	0				10388	3	0			11407.1	2	0
	10491.4	7	0		10491.4	7	0				10543.1	6	0			11577.4	3	0
	10645.7	1	0		10645.7	1	0				10698.1	7	0			11747.6	1	0
	10800	3	0		10800	3	0				10853.1	7	0			11917.9	1	0
	10954.2	6	0		10954.2	6	0				11008.2	10	0			12088.1	4	0
	11108.5	3	0		11108.5	3	0				11163.2	10	0			12258.4	4	0
	11262.8	4	0		11262.8	4	0				11318.3	15	0			12428.7	3	0
	11417.1	3	0		11417.1	3	0				11473.3	15	0			12598.9	1	0
	11571.4	6	0		11571.4	6	0				11628.4	21	0			12769.2	3	0
	11725.7	7	0		11725.7	7	0				11783.4	22	0			12939.4	1	0
	11880	8	0		11880	8	0				11938.5	28	0			13109.7	4	0
	12034.2	6	0		12034.2	6	0				12093.5	37	4			13279.9	3	0
	12188.5	4	0		12188.5	4	0				12248.6	48	0			13450.2	3	0
	12342.8	7	0		12342.8	7	0				12403.6	57	0			13620.4	3	0
	12497.1	3	0		12497.1	3	0				12558.6	56	0			13790.7	3	0
	12651.4	8	0		12651.4	8	0				12713.7	72	0			13961	3	0
	12805.7	7	0		12805.7	7	0				12868.7	82	0			14131.2	2	0
	12960	8	0		12960	8	0				13023.8	115	0			14301.5	3	0
	13114.2	5	0								13178.8	117	6			14471.7	2	0
	13268.5	8	0								13333.9	131	2			14642	0	0
	13422.8	7	0		0	0	0				13488.9	129	5			14812.2	4	0
	13577.1	5	0		144.191	0	0				13644	150	20			14982.5	3	0
	13731.4	5	0		288.382	0	0				13799	137	9			15152.7	6	0
	13885.7	6	0		432.573	0	0				13954	141	20			15323	5	0
	14039.9	4	0		576.764	6	0				14109.1	132	15			15493.3	13	0
	14194.2	4	0		720.954	3	0				14264.1	129	18			15663.5	19	0
	14348.5	4	2		865.145	6	0				14419.2	129	31			15833.8	25	0
	14502.8	5	4		1009.34	6	0				14574.2	111	48			16004	26	0
	14657.1	8	7		1153.53	5	0				14729.3	102	59			16174.3	28	0
	14811.4	5	3		1297.72	4	0				14884.3	87	71			16344.5	41	0
	14965.7	5	8		1441.91	3	0				15039.4	104	70			16514.8	48	0
	15119.9	10	7		1586.1	4	0				15194.4	108	77			16685	40	0
	15274.2	4	8		1730.29	4	0				15349.5	120	93			16855.3	42	0
	15428.5	9	5		1874.48	1	0				15504.5	120	108			17025.6	46	0
	15582.8	10	8		2018.67	5	0				15659.5	107	135			17195.8	33	0
	15737.1	10	7		2162.86	3	0				15814.6	114	121			17366.1	29	0
	15891.4	14	5		2307.05	4	0				15969.6	101	107			17536.3	39	0
	16045.7	20	5		2451.25	6	0				16124.7	91	121			17706.6	19	0
	16199.9	25	6		2595.44	4	0				16279.7	97	89			17876.8	12	0
	16354.2	22	4		2739.63	5	0				16434.8	83	116			18047.1	16	0
	16508.5	22	4		2883.82	7	0				16589.8	92	115			18217.3	7	0
	16662.8	25	19		3028.01	9	0				16744.9	98	98			18387.6	7	0
	16817.1	31	15		3172.2	3	0				16899.9	102	99			18557.9	4	0
	16971.4	39	7		3316.39	5	0				17054.9	86	106			18728.1	5	0
	17125.7	58	10		3460.58	8	0				17210	95	123			18898.4	5	0
	17279.9	43	24		3604.77	3	0				17365	93	143			19068.6	3	0
	17434.2	54	8		3748.96	6	0				17520.1	97	115			19238.9	3	0
	17588.5	54	25		3893.15	5	0				17675.1	106	112			19409.1	4	0
	17742.8	59	39		4037.34	3	0				17830.2	117	114			19579.4	2	0
	17897.1	60	53		4181.54	4	0				17985.2	125	125			19749.6	2	0
	18051.4	63	66		4325.73	7	0				18140.3	153	117			19919.9	1	0
	18205.6	62	55		4469.92	5	0				18295.3	131	116			20090.2	1	0
	18359.9	67	49		4614.11	6	0				18450.4	129	110			20260.4	2	0
	18514.2	66	72		4758.3	3	0				18605.4	130	117			20430.7	2	0
	18668.5	73	74		4902.49	3	0				18760.4	126	117			20600.9	1	0
	18822.8	78	82		5046.68	7	0				18915.5	144	106			20771.2	3	0
	18977.1	86	114		5190.87	6	0				19070.5	150	113			20941.4	2	0
	19131.4	82	100		5335.06	6	0				19225.6	141	130			21111.7	1	0
	19285.6	101	115		5479.25	7	0				19380.6	142	124			21281.9	6	0
	19439.9	85	115		5623.44	8	0				19535.7	157	125			21452.2	3	0
	19594.2	84	119		5767.64	4	0				19690.7	155	92			21622.5	3	0
	19748.5	105	128		5911.83	5	0				19845.8	128	99			21792.7	2	0
	19902.8	97	118		6056.02	5	0				20000.8	113	86			21963	6	0
	20057.1	121	157		6200.21	7	0				20155.8	106	90			22133.2	3	0
	20211.4	122	123		6344.4	6	0				20310.9	103	67			22303.5	3	0
	20365.6	117	163		6488.59	4	0				20465.9	82	100			22473.7	2	0
	20519.9	125	150		6632.78	5	0				20621	82	60			22644	1	0
	20674.2	105	127		6776.97	5	0				20776	75	62			22814.2	4	0
	20828.5	114	136		6921.16	6	0				20931.1	82	91			22984.5	1	0
	20982.8	101	141		7065.35	5	0				21086.1	85	75			23154.8	4	0
	21137.1	138	160		7209.54	11	0				21241.2	77	63			23325	2	0
	21291.3	138	157		7353.74	7	0				21396.2	71	41			23495.3	3	0
	21445.6	136	135		7497.93	4	0				21551.3	70	59			23665.5	2	0
	21599.9	144	131		7642.12	4	0				21706.3	59	35			23835.8	4	0
	21754.2	154	120		7786.31	3	0				21861.3	60	24			24006	3	0
	21908.5	159	137		7930.5	4	0				22016.4	50	39			24176.3	5	0
	22062.8	153	174		8074.69	4	0				22171.4	55	38			24346.5	4	0
	22217.1	146	152		8218.88	3	0				22326.5	40	27			24516.8	2	0
	22371.3	149	129		8363.07	6	0				22481.5	43	31			24687.1	3	0
	22525.6	154	139		8507.26	3	0				22636.6	53	28			24857.3	4	0
	22679.9	160	148		8651.45	4	0				22791.6	47	46			25027.6	2	0
	22834.2	181	172		8795.64	4	0				22946.7	41	19			25197.8	2	0
	22988.5	177	172		8939.84	4	0				23101.7	47	28			25368.1	4	0
	23142.8	181	159		9084.03	7	0				23256.7	44	38			25538.3	3	0
	23297.1	154	150		9228.22	5	0				23411.8	40	20			25708.6	5	0
	23451.3	141	142		9372.41	6	0				23566.8	42	23			25878.8	8	0
	23605.6	159	116		9516.6	8	0				23721.9	48	18			26049.1	10	0
	23759.9	167	135		9660.79	4	0				23876.9	51	22			26219.4	18	0
	23914.2	157	155		9804.98	5	0				24032	47	24			26389.6	12	0
	24068.5	175	134		9949.17	6	0				24187	41	23			26559.9	23	0
	24222.8	161	140		10093.4	9	0				24342.1	43	22			26730.1	33	9
	24377.1	149	146		10237.6	6	0				24497.1	53	10			26900.4	34	11
	24531.3	143	125		10381.7	5	0				24652.2	44	38			27070.6	41	14
	24685.6	139	90		10525.9	7	0				24807.2	41	11			27240.9	60	33
	24839.9	120	83		10670.1	5	0				24962.2	40	8			27411.1	51	42
	24994.2	154	95		10814.3	7	0				25117.3	45	23			27581.4	72	47
	25148.5	152	67		10958.5	6	0				25272.3	45	11			27751.7	53	31
	25302.8	151	59		11102.7	6	0				25427.4	55	8			27921.9	60	37
	25457	132	83		11246.9	5	0				25582.4	42	10			28092.2	69	24
	25611.3	125	63		11391.1	3	0				25737.5	60	20			28262.4	65	46
	25765.6	115	65		11535.3	6	0				25892.5	44	8			28432.7	66	38
	25919.9	88	59		11679.5	3	0				26047.6	55	3			28602.9	67	42
	26074.2	84	68		11823.7	4	0				26202.6	54	0			28773.2	62	38
	26228.5	84	51		11967.8	5	0				26357.6	56	14			28943.4	77	33
	26382.8	75	50		12112	5	0				26512.7	54	0			29113.7	74	23
	26537	76	33		12256.2	6	0				26667.7	56	4			29284	94	26
	26691.3	65	63		12400.4	7	0				26822.8	65	3			29454.2	77	38
	26845.6	70	50		12544.6	5	0				26977.8	64	0			29624.5	83	47
	26999.9	64	79		12688.8	6	0				27132.9	71	0			29794.7	70	47
	27154.2	50	48		12833	4	0				27287.9	63	4			29965	76	48
	27308.5	63	56		12977.2	6	0				27443	60	4			30135.2	80	56
	27462.8	48	50		13121.4	7	0				27598	57	1			30305.5	79	46
	27617	60	41		13265.6	6	0				27753	62	3			30475.7	76	40
	27771.3	62	36		13409.8	5	0				27908.1	53	0			30646	84	21
	27925.6	66	62		13553.9	7	0				28063.1	50	2			30816.3	104	30
	28079.9	60	33		13698.1	5	0				28218.2	53	6			30986.5	104	20
	28234.2	48	41		13842.3	5	0				28373.2	43	0			31156.8	119	14
	28388.5	59	53		13986.5	5	0				28528.3	41	1			31327	107	25
	28542.8	52	68		14130.7	5	0				28683.3	58	5			31497.3	111	34
	28697	50	49		14274.9	7	0				28838.4	47	7			31667.5	123	33
	28851.3	58	50		14419.1	9	0				28993.4	41	2			31837.8	125	40
	29005.6	58	54		14563.3	9	3				29148.5	38	0			32008	132	43
	29159.9	54	39		14707.5	7	0				29303.5	30	0			32178.3	142	35
	29314.2	50	44		14851.7	14	3				29458.5	29	0			32348.6	120	39
	29468.5	51	29		14995.9	12	8				29613.6	28	0			32518.8	128	37
	29622.7	58	54		15140	17	4				29768.6	29	1			32689.1	139	36
	29777	44	50		15284.2	12	0				29923.7	23	2			32859.3	147	25
	29931.3	59	35		15428.4	12	6				30078.7	22	8			33029.6	151	19
	30085.6	48	36		15572.6	14	28				30233.8	32	0			33199.8	145	24
	30239.9	48	30		15716.8	19	46				30388.8	31	0			33370.1	162	26
	30394.2	46	36		15861	20	45				30543.9	28	4			33540.3	173	18
	30548.5	52	47		16005.2	18	59				30698.9	22	5			33710.6	148	17
	30702.7	56	56		16149.4	22	80				30853.9	21	8			33880.9	148	14
	30857	55	36		16293.6	30	63				31009	18	0			34051.1	156	13
	31011.3	60	37		16437.8	25	51				31164	19	1			34221.4	140	17
	31165.6	57	46		16582	29	53				31319.1	17	0			34391.6	116	13
	31319.9	54	53		16726.1	21	91				31474.1	20	0			34561.9	103	18
	31474.2	59	57		16870.3	26	100				31629.2	14	2			34732.1	89	22
	31628.5	54	32		17014.5	24	43				31784.2	19	0			34902.4	108	15
	31782.7	68	31		17158.7	23	8				31939.3	15	0			35072.6	94	17
	31937	58	31		17302.9	21	24				32094.3	20	1			35242.9	80	15
	32091.3	53	39		17447.1	15	23				32249.4	12	5			35413.2	91	22
	32245.6	61	61		17591.3	25	19				32404.4	20	0			35583.4	84	18
	32399.9	61	55		17735.5	17	24				32559.4	17	4			35753.7	70	19
	32554.2	58	64		17879.7	17	14				32714.5	15	2			35923.9	87	22
	32708.4	58	48		18023.9	13	14				32869.5	14	17			36094.2	78	16
	32862.7	55	44		18168.1	10	15				33024.6	18	5			36264.4	70	34
	33017	51	46		18312.2	14	2				33179.6	13	1			36434.7	77	21
	33171.3	53	52		18456.4	8	1				33334.7	13	0			36604.9	75	18
	33325.6	48	40		18600.6	10	0				33489.7	17	0			36775.2	74	11
	33479.9	50	54		18744.8	10	0				33644.8	14	3			36945.5	83	4
	33634.2	37	52		18889	6	0				33799.8	17	2			37115.7	71	13
	33788.4	44	41		19033.2	8	0				33954.8	11	0			37286	64	0
	33942.7	48	45		19177.4	7	0				34109.9	10	0			37456.2	65	5
	34097	36	56		19321.6	7	0				34264.9	0	0			37626.5	68	1
	34251.3	33	50		19465.8	5	0				34420	0	4			37796.7	66	0
	34405.6	36	55		19610	7	0				34575	0	0			37967	59	0
	34559.9	28	52		19754.2	6	0				34730.1	0	3			38137.2	61	0
	34714.2	24	38		19898.3	8	0				34885.1	0	0			38307.5	60	0
	34868.4	32	33		20042.5	12	0				35040.2	0	0			38477.8	52	0
	35022.7	31	27		20186.7	7	0				35195.2	0	0			38648	55	2
	35177	26	12		20330.9	8	0				35350.3	0	0			38818.3	46	0
	35331.3	26	12		20475.1	5	0				35505.3	0	0			38988.5	54	0
	35485.6	23	2		20619.3	4	0				35660.3	0	0			39158.8	59	0
	35639.9	27	3		20763.5	7	0				35815.4	0	0			39329	62	0
	35794.2	18	4		20907.7	6	0				35970.4	0	0			39499.3	61	2
	35948.4	22	0		21051.9	8	0				36125.5	0	0			39669.5	51	0
	36102.7	19	0		21196.1	5	0				36280.5	1	0			39839.8	52	2
	36257	12	3		21340.3	9	0				36435.6	0	4			40010.1	55	4
	36411.3	12	0		21484.4	8	0				36590.6	0	0			40180.3	51	12
	36565.6	13	0		21628.6	12	0				36745.7	0	0			40350.6	50	0
	36719.9	11	0		21772.8	8	0				36900.7	0	0			40520.8	52	4
	36874.1	8	0		21917	8	0				37055.7	0	0			40691.1	52	3
	37028.4	12	0		22061.2	6	0				37210.8	0	0			40861.3	57	10
	37182.7	8	0		22205.4	4	0				37365.8	0	0			41031.6	56	8
	37337	8	0		22349.6	5	0				37520.9	0	0			41201.8	61	16
	37491.3	8	0		22493.8	5	0				37675.9	0	0			41372.1	58	21
	37645.6	7	0		22638	8	0				37831	0	0			41542.4	68	16
	37799.9	8	0		22782.2	6	0				37986	0	0			41712.6	61	24
	37954.1	7	0		22926.4	3	0				38141.1	0	0			41882.9	57	28
	38108.4	7	0		23070.5	4	0				38296.1	0	0			42053.1	60	21
	38262.7	8	0		23214.7	5	0				38451.2	0	0			42223.4	61	24
	38417	5	0		23358.9	10	0				38606.2	0	0			42393.6	56	25
	38571.3	3	0		23503.1	8	0				38761.2	0	0			42563.9	70	19
	38725.6	9	0		23647.3	6	0				38916.3	0	0			42734.1	74	22
	38879.9	4	0		23791.5	3	0				39071.3	0	0			42904.4	59	27
	39034.1	5	0		23935.7	10	0				39226.4	0	0			43074.7	76	32
	39188.4	8	0		24079.9	7	0				39381.4	0	0			43244.9	57	28
	39342.7	6	0		24224.1	7	0				39536.5	0	0			43415.2	59	32
	39497	3	0		24368.3	2	0				39691.5	0	0			43585.4	57	41
	39651.3	5	0		24512.5	8	0				39846.6	0	0			43755.7	59	34
	39805.6	6	0		24656.6	7	0				40001.6	0	0			43925.9	56	31
	39959.9	6	0		24800.8	8	3				40156.6	0	0			44096.2	67	37
	40114.1	4	0		24945	11	3				40311.7	0	0			44266.4	46	23
	40268.4	6	0		25089.2	12	6				40466.7	0	0			44436.7	44	20
	40422.7	6	0		25233.4	16	27				40621.8	0	0			44607	22	2
	40577	3	0		25377.6	11	23				40776.8	0	0			44777.2	21	0
	40731.3	6	0		25521.8	14	55				40931.9	0	0			44947.5	16	0
	40885.6	6	0		25666	18	87				41086.9	0	0			45117.7	17	0
	41039.8	3	0		25810.2	20	85				41242	0	0			45288	7	0
	41194.1	5	0		25954.4	29	110				41397	0	0			45458.2	8	0
	41348.4	5	0		26098.6	27	134				41552.1	0	0			45628.5	5	0
	41502.7	4	0		26242.7	25	161				41707.1	0	0			45798.7	3	0
	41657	6	0		26386.9	32	179				41862.1	2	0			45969	2	0
	41811.3	6	0		26531.1	36	206				42017.2	4	0			46139.3	3	0
	41965.6	5	0		26675.3	40	206				42172.2	0	0			46309.5	0	0
	42119.8	3	0		26819.5	39	190				42327.3	0	0			46479.8	1	0
	42274.1	4	0		26963.7	38	190				42482.3	0	0			46650	4	0
	42428.4	1	0		27107.9	37	223				42637.4	0	0			46820.3	3	0
	42582.7	5	0		27252.1	34	211				42792.4	0	0			46990.5	4	0
	42737	6	0		27396.3	38	173				42947.5	0	0			47160.8	3	0
	42891.3	5	0		27540.5	37	168				43102.5	0	0			47331	3	0
	43045.6	6	0		27684.7	38	161				43257.5	0	0			47501.3	3	0
	43199.8	7	0		27828.8	38	175				43412.6	0	0			47671.6	2	0
	43354.1	3	0		27973	37	146				43567.6	0	0			47841.8	3	0
	43508.4	6	0		28117.2	48	126				43722.7	0	0			48012.1	6	0
	43662.7	9	0		28261.4	43	138				43877.7	0	0			48182.3	2	0
	43817	5	0		28405.6	48	107				44032.8	0	0			48352.6	2	0
	43971.3	9	0		28549.8	45	101				44187.8	0	0			48522.8	2	0
	44125.5	5	0		28694	51	109				44342.9	0	0			48693.1	8	0
	44279.8	4	0		28838.2	43	102				44497.9	0	0			48863.3	3	0
	44434.1	6	0		28982.4	45	80				44653	0	0			49033.6	1	0
	44588.4	5	0		29126.6	50	116				44808	0	0			49203.9	5	0
	44742.7	4	0		29270.8	50	104				44963	0	0			49374.1	1	0
	44897	7	0		29414.9	52	87				45118.1	0	0			49544.4	3	0
	45051.3	5	0		29559.1	50	83				45273.1	0	0			49714.6	4	0
	45205.5	5	0		29703.3	54	84				45428.2	0	0			49884.9	4	0
	45359.8	5	0		29847.5	52	65				45583.2	0	0			50055.1	5	0
	45514.1	5	0		29991.7	56	76				45738.3	0	0			50225.4	3	0
	45668.4	7	0		30135.9	55	69				45893.3	0	0			50395.6	4	0
	45822.7	7	0		30280.1	53	78				46048.4	0	0			50565.9	4	0
	45977	5	0		30424.3	47	73				46203.4	0	0			50736.2	4	0
	46131.3	4	0		30568.5	58	63				46358.4	1	0			50906.4	3	0
	46285.5	5	0		30712.7	51	73				46513.5	0	0			51076.7	3	0
	46439.8	7	0		30856.9	56	71				46668.5	0	0			51246.9	2	0
	46594.1	9	0		31001	58	63				46823.6	0	1			51417.2	7	0
	46748.4	6	3		31145.2	73	107				46978.6	0	0			51587.4	3	0
	46902.7	4	0		31289.4	81	94				47133.7	0	0			51757.7	5	0
	47057	5	0		31433.6	68	103				47288.7	0	0			51927.9	3	0
	47211.3	4	0		31577.8	67	122				47443.8	0	0			52098.2	4	0
	47365.5	5	0		31722	62	104				47598.8	0	0			52268.5	2	0
	47519.8	8	0		31866.2	57	113				47753.9	0	0			52438.7	3	0
	47674.1	5	0		32010.4	57	97				47908.9	0	0			52609	3	0
	47828.4	4	0		32154.6	62	88				48063.9	0	0			52779.2	3	0
	47982.7	3	0		32298.8	53	94				48219	0	0			52949.5	1	0
	48137	8	0		32442.9	56	110				48374	0	0			53119.7	5	0
	48291.2	10	0		32587.1	54	112				48529.1	0	0			53290	5	0
	48445.5	7	0		32731.3	59	107				48684.1	0	0			53460.2	2	0
	48599.8	6	0		32875.5	71	110				48839.2	0	0			53630.5	1	0
	48754.1	5	0		33019.7	65	116				48994.2	0	0			53800.8	3	0
	48908.4	7	0		33163.9	71	125				49149.3	0	0			53971	3	0
	49062.7	3	0		33308.1	69	112				49304.3	0	0			54141.3	2	0
	49217	8	0		33452.3	86	108				49459.3	0	0			54311.5	3	0
	49371.2	9	0		33596.5	77	126				49614.4	0	0			54481.8	0	0
	49525.5	8	0		33740.7	72	153				49769.4	0	0			54652	1	0
	49679.8	4	0		33884.9	76	131				49924.5	0	0			54822.3	1	0
	49834.1	7	0		34029	79	161				50079.5	0	0			54992.5	1	0
	49988.4	6	0		34173.2	75	164				50234.6	0	0			55162.8	0	0
	50142.7	6	0		34317.4	82	144				50389.6	0	0			55333.1	0	0
	50297	5	0		34461.6	72	151				50544.7	0	0			55503.3	1	0
	50451.2	4	0		34605.8	76	153				50699.7	0	0			55673.6	1	0
	50605.5	5	0		34750	79	158				50854.8	0	0			55843.8	1	0
	50759.8	9	0		34894.2	83	140				51009.8	0	0			56014.1	0	0
	50914.1	4	0		35038.4	74	176				51164.8	0	0			56184.3	2	0
	51068.4	10	0		35182.6	72	138				51319.9	0	0			56354.6	2	0
	51222.7	5	0		35326.8	59	135				51474.9	0	0			56524.8	1	0
	51377	4	0		35471	62	119				51630	0	0			56695.1	2	0
	51531.2	9	0		35615.1	52	107				51785	0	0			56865.4	4	0
	51685.5	6	0		35759.3	59	117				51940.1	2	0			57035.6	2	0
	51839.8	4	0		35903.5	42	103				52095.1	4	0			57205.9	1	0
	51994.1	4	0		36047.7	50	107				52250.2	0	0			57376.1	1	0
	52148.4	7	0		36191.9	32	121				52405.2	0	2			57546.4	1	0
	52302.7	12	0		36336.1	36	71				52560.2	0	4			57716.6	6	0
	52456.9	3	0		36480.3	30	49				52715.3	0	0			57886.9	3	0
	52611.2	5	0		36624.5	27	37				52870.3	0	0			58057.1	3	0
	52765.5	3	0		36768.7	23	40				53025.4	0	0			58227.4	1	0
	52919.8	5	0		36912.9	22	27				53180.4	0	0			58397.7	1	0
	53074.1	6	0		37057.1	18	51				53335.5	0	0			58567.9	3	0
	53228.4	7	0		37201.2	23	51				53490.5	0	0			58738.2	4	0
	53382.7	6	0		37345.4	19	61				53645.6	0	0			58908.4	2	0
	53536.9	6	0		37489.6	26	88				53800.6	0	0			59078.7	3	0
	53691.2	3	0		37633.8	20	71				53955.6	0	0			59248.9	2	0
	53845.5	5	0		37778	23	53				54110.7	0	0
	53999.8	8	0		37922.2	15	17				54265.7	0	0
	54154.1	4	0		38066.4	17	39				54420.8	0	0
	54308.4	9	0		38210.6	21	1				54575.8	0	0
	54462.7	3	0		38354.8	21	28				54730.9	0	0
	54616.9	2	0		38499	26	26
	54771.2	3	0		38643.2	27	13
	54925.5	2	0		38787.3	28	20
	55079.8	6	0		38931.5	28	29
	55234.1	5	0		39075.7	19	26
	55388.4	8	0		39219.9	25	9
	55542.6	2	0		39364.1	35	28
	55696.9	7	0		39508.3	36	29
	55851.2	4	0		39652.5	27	30
	56005.5	7	0		39796.7	35	57
	56159.8	5	0		39940.9	34	47
	56314.1	5	0		40085.1	36	47
	56468.4	6	0		40229.3	42	42
	56622.6	8	0		40373.4	32	29
	56776.9	3	0		40517.6	40	36
	56931.2	8	0		40661.8	35	42
	57085.5	6	0		40806	30	31
	57239.8	8	0		40950.2	34	27
	57394.1	6	0		41094.4	34	36
	57548.4	8	0		41238.6	46	45
	57702.6	4	0		41382.8	38	23
	57856.9	4	0		41527	34	27
	58011.2	6	0		41671.2	45	29
	58165.5	4	0		41815.4	42	25
	58319.8	9	0		41959.5	36	23
	58474.1	4	0		42103.7	30	28
	58628.4	11	0		42247.9	43	13
	58782.6	3	0		42392.1	35	2
	58936.9	6	0		42536.3	39	10
	59091.2	10	0		42680.5	43	11
	59245.5	6	0		42824.7	34	1
	59399.8	2	0		42968.9	38	0
	59554.1	7	0		43113.1	51	9
	59708.3	4	0		43257.3	47	0
	59862.6	6	0		43401.5	47	8
	60016.9	2	0		43545.6	55	21
	60171.2	3	0		43689.8	60	4
	60325.5	7	0		43834	63	8
	60479.8	5	0		43978.2	61	0
	60634.1	6	0		44122.4	37	9
	60788.3	4	0		44266.6	35	10
	60942.6	4	0		44410.8	36	0
	61096.9	5	0		44555	29	0
	61251.2	6	0		44699.2	32	6
	61405.5	4	0		44843.4	33	2
	61559.8	6	0		44987.6	28	0
	61714.1	5	0		45131.7	31	0
	61868.3	4	0		45275.9	23	0
	62022.6	5	0		45420.1	18	0
	62176.9	4	0		45564.3	13	0
	62331.2	6	0		45708.5	11	0
	62485.5	4	0		45852.7	9	0
	62639.8	6	0		45996.9	5	0
	62794.1	6	0		46141.1	4	0
	62948.3	6	0		46285.3	4	0
	63102.6	6	0		46429.5	9	0
	63256.9	4	0		46573.7	6	0
	63411.2	4	0		46717.8	6	0
	63565.5	7	0		46862	6	0
	63719.8	7	0		47006.2	7	0
	63874	7	0		47150.4	6	0
	64028.3	3	0		47294.6	10	0
	64182.6	9	0		47438.8	6	0
	64336.9	2	0		47583	5	0
	64491.2	5	0		47727.2	6	0
	64645.5	6	0		47871.4	6	0
	64799.8	4	0		48015.6	7	0
	64954	7	0		48159.8	2	0
	65108.3	6	0		48303.9	9	0
	65262.6	5	15		48448.1	7	0
	65416.9	3	10		48592.3	4	0
	65571.2	6	5		48736.5	4	0
	65725.5	8	7		48880.7	6	0
	65879.8	4	0		49024.9	5	0
	66034	6	0		49169.1	6	0
					49313.3	5	0
					49457.5	9	0
					49601.7	6	0
					49745.9	5	0
					49890	5	0
					50034.2	5	0
					50178.4	4	0
					50322.6	5	0
					50466.8	6	0
					50611	8	0
					50755.2	5	0
					50899.4	7	0
					51043.6	6	0
					51187.8	4	0
					51332	5	0
					51476.1	4	0
					51620.3	5	0
					51764.5	3	0
					51908.7	5	0
					52052.9	5	0
					52197.1	5	0
					52341.3	4	0
					52485.5	6	0
					52629.7	3	0
					52773.9	7	0
					52918.1	8	0
					53062.2	6	0
					53206.4	7	0
					53350.6	5	0
					53494.8	8	0
					53639	7	0
					53783.2	6	0
					53927.4	5	0
					54071.6	5	0
					54215.8	7	0
					54360	6	0
					54504.2	4	0
					54648.3	7	0
					54792.5	5	0
					54936.7	6	0
					55080.9	5	0
					55225.1	8	0
					55369.3	7	0
					55513.5	5	0
					55657.7	1	0
					55801.9	6	0
					55946.1	2	0
					56090.3	6	0
					56234.4	8	0
					56378.6	7	0
					56522.8	6	0
					56667	7	0
					56811.2	7	0
					56955.4	8	0
					57099.6	11	0
					57243.8	6	0
					57388	2	0
					57532.2	7	0
					57676.4	7	0
					57820.5	3	0
					57964.7	4	0
					58108.9	3	0
					58253.1	6	0
					58397.3	6	0
					58541.5	6	0
					58685.7	9	0
					58829.9	8	0
					58974.1	6	0
					59118.3	4	0
					59262.5	4	0
					59406.6	7	0
					59550.8	4	0
					59695	3	0
					59839.2	7	0
					59983.4	8	0
					60127.6	8	0
					60271.8	5	0
					60416	6	0
					60560.2	2	0
					60704.4	8	0
					60848.6	5	0
					60992.7	7	0
					61136.9	6	0
					61281.1	6	0
					61425.3	6	0
					61569.5	7	0
					61713.7	4	0
					61857.9	5	0
					62002.1	7	0
					62146.3	6	0
					62290.5	6	0
					62434.7	5	0

## Sheet: figure 2d
Figure 2d
	U87MG cell line
			Cell viability (%)
		Free Gboxin	68.5453	71.8508	61.5003	71.7001
		NPs@G	87.8462	83.7609	80.3226	84.6914
		CM-NPs@G	34.4854	37.7243	36.4305	29.8241
		MM-NPs@G	76.7247	74.2789	74.1548	75.679
		HM-NPs@G	32.1237	23.7583	22.5265	23.5899

## Sheet: figure 2e
Figure 2e
	HA1800	Cell viability(%)
	Gboxin (nM)	Free Gboxin						HM-NPs@G
	10	121.93	109.48	101.34	116.58	105.99		114.017	114.705	126.762	109.057	108.984
	100	120.11	105.189	99.5307	121.904	92.0934		89.3062	111.25	121.067	108.218	111.537
	250	107.392	111.5	98.7103	111.714	107.643		95.3404	110.485	105.128	104.719	107.924
	1000	108.755	103.096	99.0784	98.7487	106.401		116.666	102.199	105.952	109.352	97.2463
	2500	107.099	104.4	101.386	98.6413	108.088		106.445	93.4492	96.459	108.226	108.674
	10000	77.3566	81.3896	83.5595	79.4805	71.1383		106.369	98.7255	110.514	105.746	110.492
	50000	38.2221	34.9098	35.2011	32.2108	33.4453		104.083	99.5496	94.4206	99.7925	93.2652
	hCMEC/D3	Cell viability(%)
	Gboxin (nM)	Free Gboxin						HM-NPs@G
	10	104.647	104.264	99.7554	96.8016	103.756		110.356	105.449	104.935	95.7088	95.4002
	100	102.222	100.263	97.9106	93.4125	89.0596		102.374	93.3431	91.4711	96.8814	89.5785
	250	103.072	98.1904	96.6565	89.6814	90.3758		108.329	93.1991	92.2528	86.7499	88.8379
	1000	89.443	101.963	95.4439	92.2621	94.778		101.88	100.276	101.705	96.0585	94.6596
	2500	96.1072	100.377	100.429	94.3764	97.8225		110.901	98.0436	100.019	91.2139	93.6619
	10000	89.3705	81.4315	79.3483	80.8097	82.74		88.6528	89.0539	97.5396	100.317	100.43
	50000	46.131	39.0834	38.2646	37.6013	40.2701		80.959	80.4139	84.0242	78.0893	81.3088
	N2a	Cell viability(%)
	Gboxin (nM)	Free Gboxin						HM-NPs@G
	10	104.467	105.863	103.381	110.827	106.135		100.847	108.958	102.65	103.371	103.956
	100	100.046	98.3403	104.545	124.166	111.059		111.842	110.49	110.49	102.289	98.9546
	500	93.1635	88.5683	95.083	95.781	93.2216		110.49	103.911	99.8558	98.3237	95.8003
	1000	87.5601	85.1559	79.8821	71.1959	72.5919		111.842	85.0757	91.7448	87.5991	98.2336
	10000	50.3141	50.1008	47.9293	51.7295	51.4968		87.4189	74.8017	92.1053	78.1363	82.7325
	100000	29.2384	30.1691	30.8671	26.6791	23.8095		54.2538	57.318	52.6316	58.9402	52.0007
	500000	11.7109	11.866	11.4007	11.6333	11.4007		39.4737	48.1255	46.6835	45.6921	39.3836
	BV2	Cell viability(%)
	Gboxin (nM)	Free Gboxin					HM-NPs@G
	10	112.662	96.4383	104.663	104.588		93.914	98.8902	100.79	104.228
	100	106.399	95.2309	107.154	83.2327		98.5283	90.295	100.338	96.387
	500	90.0996	97.872	93.2689	93.7469		97.2616	104.59	93.5521	98.4679
	1000	93.118	91.4579	88.2886	90.9548		93.5521	102.14	97.2616	97.6512
	10000	40.8995	40.6731	41.2013	40.9246		92.7	72.5617	90.6569	71.2045
	100000	12.3755	12.6019	12.1491	11.5454		41.257	54.1046	49.2189	60.5284
	500000	11.9227	11.7718	12.1491	11.9227		37.9999	47.8618	39.538	56.7284
	U87	Cell viability(%)
	Gboxin (nM)	Free Gboxin					HM-NPs@G
	10	117.238	124.148	106.499	93.5765		104.01	101.298	99.84	101.716
	100	115.619	105.359	105.423	104.622		96.6616	101.454	98.8207	90.2907
	250	115.7	111.266	107.948	107.446		100.548	93.2213	92.9169	82.5606
	500	108.781	106.637	103.263	90.3802		92.9806	94.6937	79.3468	81.8385
	1000	81.8026	88.4462	93.7707	98.5208		70.6185	75.5171	70.7955	59.5543
	2500	75.3532	70.3119	62.2603	83.3805		66.9659	62.2514	59.3207	51.3853
	5000	57.664	46.9501	49.8632	54.4757		46.0502	47.8247	46.0502	46.6417
	10000	37.1587	37.5876	39.0523	39.1575		24.8751	31.2531	21.8453	36.187
	50000	13.6108	13.36	14.4767	14.9865		18.6315	19.0846	19.6792	19.6367
	U251	Cell viability(%)
	Gboxin (nM)	Free Gboxin						HM-NPs@G
	10	105.852	99.7828	99.3155	97.2374	86.9406		94.2702	97.0067	88.1411	88.8182	88.261
	100	92.6427	92.7937	90.9601	88.4722	84.9632		91.9145	86.399	83.1265	84.2408	68.9852
	250	97.0936	93.5343	90.7084	92.4269	87.3145		84.5653	78.4221	80.6226	81.603	73.9294
	500	90.6437	87.2857	84.4023	89.8384	86.5379		76.3697	79.6352	74.8674	78.3445	77.3042
	1000	76.3697	79.6352	78.3798	74.8674	82.8725		65.0311	70.9201	90.6725	65.1964	84.7834
	2500	71.5102	73.7883	68.3363	77.1526	87.6827		65.671	59.4656	55.6618	73.5878	63.5966
	5000	63.6955	62.2214	61.4879	62.2214	70.2759		56.1148	47.3712	58.574	59.0989	60.4435
	10000	48.8631	52.6153	48.2495	46.6273	45.4424		34.9316	33.551	36.6357	37.3044	42.4528
	50000	20.7076	18.4365	21.434	19.6778	19.3886		11.8356	10.5413	10.8721	11.2819	11.2963
	U251-TR	Cell viability(%)
	Gboxin (nM)	Free Gboxin						HM-NPs@G
	10	126.284	106.377	107.999	94.0371	91.9654		107.638	102.234	95.2981	98.9912	108.899
	100	76.2926	81.6069	94.5776	92.0555	104.846		64.673	92.8662	82.5977	76.4727	98.2706
	500	76.6529	91.6051	93.2264	77.4635	66.3844		75.572	66.3844	64.8532	67.1951	68.5012
	1000	73.3201	74.6712	67.3752	78.094	68.9065		57.6473	54.1344	57.377	68.3661	59.3812
	10000	39.6325	44.4064	39.002	45.4873	50.1711		36.0295	34.4082	36.9303	32.877	35.0612
	100000	18.1048	20.8971	21.4376	22.8788	19.7262		23.5994	21.7078	23.3291	22.5185	24.6802
	500000	13.8714	13.3309	14.2317	14.0515	13.6912		13.1508	14.7721	13.1508	10.8989	9.36768
	CSC2	Cell viability(%)
	Gboxin (nM)	Free Gboxin
	1	89.3258	102.314	106.801	99.8937
	10	92.9862	99.5395	89.9752	91.0379
	100	80.7651	100.661	84.6027	87.3185
	500	76.5143	80.4699	76.6324	77.8722
	1000	30.405	31.2906	30.2869	30.6608
	10000	17.4755	17.4165	17.0622	17.0032
	100000	15.3501	14.8187	15.5863	14.3464

## Sheet: figure 2f
Figure 2f
	U87MG cell line
			ATP level
		PBS	7.14633	8.39657	8.08718
		Free Gboxin	5.58901	5.62337	5.74883
		NPs@G	6.70113	6.62877	6.15619
		CM-NPs@G	4.55512	4.71922	4.73563
		MM-NPs@G	5.4951	5.32889	5.18996
		HM-NPs@G	3.07673	3.66385	3.61637

## Sheet: figure 2g
Figure 2g
		JC-1 monomers intensity
	Free Gboxin	56.3333		54.9557	58.4958
	NPs@G	50.9666	55.0858	52.7389	48.9119
	CM-NPs@G	120.745	122.738	103.923	103.163
	MM-NPs@G	58.3079	56.2605	63.323	70.0309
	HM-NPs@G	166.439	167.196	165.115	158.159

[truncated: 32 more sheets: figure 2j, figure 3a, figure 3d, figure 4c, figure 4e, figure 4f, figure 4g, figure 4i, figure 4j, figure 5c, figure 5d, figure 5f, figure 5g, figure 6c, figure 6d, figure 6e, Supplementary Figure 4, Supplementary Figure 5, Supplementary Figure 7, Supplementary Figure 8 …]
